# Supplementary material for: Aristolochia yachangensis, a new species of Aristolochiaceae from limestone areas in Guangxi, China
Source: PhytoKeys. 2020 Jul 16;153:49–61. doi: 10.3897/phytokeys.153.52796 (PMC7381434; doi:10.3897/phytokeys.153.52796)
Supplement: XML Treatment for Aristolochia yachangensis [file phytokeys.153.52796-treatment1.xml]

<!DOCTYPE tp:taxon-treatment
  PUBLIC "-//TaxonX//DTD Taxonomic Treatment Publishing DTD v0 20100105//EN" "tax-treatment-NSO.dtd">
<tp:taxon-treatment xmlns:tp="http://www.plazi.org/taxpub"><tp:treatment-meta><kwd-group><label>Taxon classification</label><kwd><named-content xmlns:xlink="http://www.w3.org/1999/xlink" content-type="kingdom">Plantae</named-content></kwd><kwd><named-content xmlns:xlink="http://www.w3.org/1999/xlink" content-type="order">Piperales</named-content></kwd><kwd><named-content xmlns:xlink="http://www.w3.org/1999/xlink" content-type="family">Aristolochiaceae</named-content></kwd></kwd-group><mixed-citation publication-type="journal"><person-group><name><surname>Luo</surname><given-names>Ya Jin</given-names></name><name><surname>Ni</surname><given-names>Shi Dong</given-names></name><name><surname>Jiang</surname><given-names>Qiang</given-names></name><name><surname>Huang</surname><given-names>Bo Gao</given-names></name><name><surname>Liu</surname><given-names>Yan</given-names></name><name><surname>Huang</surname><given-names>Yu Song</given-names></name></person-group><article-title><italic><tp:taxon-name><tp:taxon-name-part taxon-name-part-type="genus" reg="Aristolochia">Aristolochia</tp:taxon-name-part> <tp:taxon-name-part taxon-name-part-type="species" reg="yachangensis">yachangensis</tp:taxon-name-part></tp:taxon-name></italic>, a new species of <tp:taxon-name><tp:taxon-name-part taxon-name-part-type="family">Aristolochiaceae</tp:taxon-name-part></tp:taxon-name> from limestone areas in Guangxi, China</article-title><source>PhytoKeys</source><day>16</day><month>7</month><year>2020</year><volume>153</volume><fpage>49</fpage><lpage>61</lpage><pub-id pub-id-type="doi">10.3897/phytokeys.153.52796</pub-id></mixed-citation></tp:treatment-meta><tp:nomenclature><tp:taxon-name><object-id xmlns:xlink="http://www.w3.org/1999/xlink" content-type="arpha" xlink:type="simple">1F1F5F44-3524-5EBC-9DCD-7D3517F90126</object-id>
            <tp:taxon-name-part taxon-name-part-type="genus" reg="Aristolochia">Aristolochia</tp:taxon-name-part>
            <tp:taxon-name-part taxon-name-part-type="species" reg="yachangensis">yachangensis</tp:taxon-name-part>
            <object-id xmlns:xlink="http://www.w3.org/1999/xlink" content-type="ipni" xlink:type="simple">urn:lsid:ipni.org:names:77210596-1</object-id>
          </tp:taxon-name><tp:taxon-authority>B.G.Huang, Yan Liu &amp; Y.S.Huang</tp:taxon-authority><tp:taxon-status xmlns:xlink="http://www.w3.org/1999/xlink" xlink:type="simple">sp. nov.</tp:taxon-status><xref ref-type="fig" rid="F1">Figures 1</xref><xref ref-type="fig" rid="F2">, 2</xref><xref ref-type="fig" rid="F3">, 3</xref><xref ref-type="fig" rid="F4">, 4A–D</xref></tp:nomenclature><tp:treatment-sec sec-type="diagnosis" id="SECID0ETAAE"><title>Diagnosis.</title><p><italic><tp:taxon-name><tp:taxon-name-part taxon-name-part-type="genus" reg="Aristolochia">Aristolochia</tp:taxon-name-part> <tp:taxon-name-part taxon-name-part-type="species" reg="yachangensis">yachangensis</tp:taxon-name-part></tp:taxon-name></italic> is morphologically similar to <italic><tp:taxon-name><tp:taxon-name-part taxon-name-part-type="genus" reg="Aristolochia">A.</tp:taxon-name-part> <tp:taxon-name-part taxon-name-part-type="species" reg="fangchi">fangchi</tp:taxon-name-part></tp:taxon-name></italic> Y.C.Wu ex L.D.Chow &amp; S.M.Hwang, <italic><tp:taxon-name><tp:taxon-name-part taxon-name-part-type="genus" reg="Aristolochia">A.</tp:taxon-name-part> <tp:taxon-name-part taxon-name-part-type="species" reg="petelotii">petelotii</tp:taxon-name-part></tp:taxon-name></italic> O.C.Schmidt and <italic><tp:taxon-name><tp:taxon-name-part taxon-name-part-type="genus" reg="Aristolochia">A.</tp:taxon-name-part> <tp:taxon-name-part taxon-name-part-type="species" reg="championii">championii</tp:taxon-name-part></tp:taxon-name></italic> Merr. &amp; Chun, but can be distinguished from them by stems irregularly striate, sparsely yellowish-brown pubescent or glabrous; leaf blade 1.5–3 cm wide; cymes on old woody stems; basal portion of perianth tube 2–3 cm long, shorter than the upper; limb yellow, with dark purple mural–like stripes; throat yellow; capsule ellipsoid. Detailed morphological comparisons amongst the four species of <italic><tp:taxon-name><tp:taxon-name-part taxon-name-part-type="genus" reg="Aristolochia">A.</tp:taxon-name-part> <tp:taxon-name-part taxon-name-part-type="species" reg="yachangensis">yachangensis</tp:taxon-name-part></tp:taxon-name></italic>, <italic><tp:taxon-name><tp:taxon-name-part taxon-name-part-type="genus" reg="Aristolochia">A.</tp:taxon-name-part> <tp:taxon-name-part taxon-name-part-type="species" reg="championii">championii</tp:taxon-name-part></tp:taxon-name></italic>, <italic><tp:taxon-name><tp:taxon-name-part taxon-name-part-type="genus" reg="Aristolochia">A.</tp:taxon-name-part> <tp:taxon-name-part taxon-name-part-type="species" reg="petelotii">petelotii</tp:taxon-name-part></tp:taxon-name></italic> and <italic><tp:taxon-name><tp:taxon-name-part taxon-name-part-type="genus" reg="Aristolochia">A.</tp:taxon-name-part> <tp:taxon-name-part taxon-name-part-type="species" reg="fangchi">fangchi</tp:taxon-name-part></tp:taxon-name></italic> are summarised in Table <xref ref-type="table" rid="T1">1</xref>.</p><table-wrap id="T1" position="float" orientation="portrait"><label>Table 1.</label><caption><p>Morphological comparisons of key characters amongst <italic><tp:taxon-name><tp:taxon-name-part taxon-name-part-type="genus" reg="Aristolochia">Aristolochia</tp:taxon-name-part> <tp:taxon-name-part taxon-name-part-type="species" reg="yachengensis">yachengensis</tp:taxon-name-part></tp:taxon-name></italic>, <italic><tp:taxon-name><tp:taxon-name-part taxon-name-part-type="genus" reg="Aristolochia">A.</tp:taxon-name-part> <tp:taxon-name-part taxon-name-part-type="species" reg="fangchi">fangchi</tp:taxon-name-part></tp:taxon-name></italic>, <italic><tp:taxon-name><tp:taxon-name-part taxon-name-part-type="genus" reg="Aristolochia">A.</tp:taxon-name-part> <tp:taxon-name-part taxon-name-part-type="species" reg="petelotii">petelotii</tp:taxon-name-part></tp:taxon-name></italic> and <italic><tp:taxon-name><tp:taxon-name-part taxon-name-part-type="genus" reg="Aristolochia">A.</tp:taxon-name-part> <tp:taxon-name-part taxon-name-part-type="species" reg="championii">championii</tp:taxon-name-part></tp:taxon-name></italic>.</p></caption><table id="TID0EGABG" rules="all"><tbody><tr><th rowspan="1" colspan="1">Characters</th><th rowspan="1" colspan="1">
                    <italic><tp:taxon-name><tp:taxon-name-part taxon-name-part-type="genus" reg="Aristolochia">A.</tp:taxon-name-part> <tp:taxon-name-part taxon-name-part-type="species" reg="yachengensis">yachengensis</tp:taxon-name-part></tp:taxon-name></italic>
                  </th><th rowspan="1" colspan="1">
                    <italic><tp:taxon-name><tp:taxon-name-part taxon-name-part-type="genus" reg="Aristolochia">A.</tp:taxon-name-part> <tp:taxon-name-part taxon-name-part-type="species" reg="fangchi">fangchi</tp:taxon-name-part></tp:taxon-name></italic>
                  </th><th rowspan="1" colspan="1">
                    <italic><tp:taxon-name><tp:taxon-name-part taxon-name-part-type="genus" reg="Aristolochia">A.</tp:taxon-name-part> <tp:taxon-name-part taxon-name-part-type="species" reg="petelotii">petelotii</tp:taxon-name-part></tp:taxon-name></italic>
                  </th><th rowspan="1" colspan="1">
                    <italic><tp:taxon-name><tp:taxon-name-part taxon-name-part-type="genus" reg="Aristolochia">A.</tp:taxon-name-part> <tp:taxon-name-part taxon-name-part-type="species" reg="championii">championii</tp:taxon-name-part></tp:taxon-name></italic>
                  </th></tr><tr><td rowspan="1" colspan="1">Young stem</td><td rowspan="1" colspan="1">irregularly striate, sparsely yellowish-brown pubescent or glabrous</td><td rowspan="1" colspan="1">obscurely striate, brown villous</td><td rowspan="1" colspan="1">striate, densely spreading yellowish-brown villous</td><td rowspan="1" colspan="1">striate, densely yellowish-brown villous</td></tr><tr><td rowspan="1" colspan="1">Leaf blade</td><td rowspan="1" colspan="1">lanceolate to elliptic–lanceolateor linear–lanceolate, 5–15 × 1.5–3 cm, base rounded or widely cuneate, lateral veins 5–8 pairs</td><td rowspan="1" colspan="1">oblong to ovate–oblong, rarely ovate–lanceolate, 6–15 × 3–5.5 cm, base rounded or cordate, lateral veins 4–6 pairs</td><td rowspan="1" colspan="1">narrowly ovate, ovate–oblong or lanceolate–ovate, 14–22.5 × 7–13 cm, base shallowly cordate, lateral veins 4–6 pairs</td><td rowspan="1" colspan="1">lanceolate to elliptic–lanceolate or linear–lanceolate, 15–30 × 2–5 cm, base rounded or shallowly cordate, lateral veins 6–15 pairs</td></tr><tr><td rowspan="1" colspan="1">Pedicel</td><td rowspan="1" colspan="1">1–2 cm long, densely yellowish-brown pubescent</td><td rowspan="1" colspan="1">5–7 cm long, densely brown villous</td><td rowspan="1" colspan="1">4–4.5 cm long, densely brown villous</td><td rowspan="1" colspan="1">3–4 cm long, densely brown villous</td></tr><tr><td rowspan="1" colspan="1">Perianth tube</td><td rowspan="1" colspan="1">basal portion of tube 2–2.5 × 0.6–1 cm, shorter than the upper part, outside of tube mauve, densely yellowish-brown pubescent</td><td rowspan="1" colspan="1">basal portion of tube 4–5 × 1–1.5 cm, longer than the upper, outside of tube purple, with white blotches or not, densely villous</td><td rowspan="1" colspan="1">basal portion of tube 5–6.5 × 1–2 cm, longer than the upper, outside of tube pale-yellow or mauve, densely villous</td><td rowspan="1" colspan="1">basal portion of tube 5–7 × ca. 1.5 cm, longer than the upper, outside of tube mauve, densely villous</td></tr><tr><td rowspan="1" colspan="1">Limb</td><td rowspan="1" colspan="1">yellow, with dark purple mural–like stripes</td><td rowspan="1" colspan="1">dark purple, with white blotches</td><td rowspan="1" colspan="1">dark-purple, with white stripes</td><td rowspan="1" colspan="1">dark purple</td></tr><tr><td rowspan="1" colspan="1">Throat</td><td rowspan="1" colspan="1">yellow</td><td rowspan="1" colspan="1">white</td><td rowspan="1" colspan="1">milk-white mixed with black</td><td rowspan="1" colspan="1">yellow, with dark purple pots</td></tr><tr><td rowspan="1" colspan="1">Capsule</td><td rowspan="1" colspan="1">ellipsoid, 6–10 × 2.5–3.5 cm, glabrous</td><td rowspan="1" colspan="1">cylindrical, 5–10 × 3–5 cm, villous</td><td rowspan="1" colspan="1">narrowly ellipsoid, 10–15 × 5–8 cm, yellowish-brown villous</td><td rowspan="1" colspan="1">ellipsoid, 6–8 × ca. 3 cm, villous</td></tr></tbody></table></table-wrap><fig id="F1" position="float" orientation="portrait"><object-id xmlns:xlink="http://www.w3.org/1999/xlink" content-type="doi" xlink:type="simple">10.3897/phytokeys.153.52796.figure1</object-id><object-id xmlns:xlink="http://www.w3.org/1999/xlink" content-type="arpha" xlink:type="simple">6105C723-E1CF-5078-B511-8C95DDAF17C6</object-id><label>Figure 1.</label><caption><p><italic><tp:taxon-name><tp:taxon-name-part taxon-name-part-type="genus" reg="Aristolochia">Aristolochia</tp:taxon-name-part> <tp:taxon-name-part taxon-name-part-type="species" reg="yachangensis">yachangensis</tp:taxon-name-part></tp:taxon-name></italic> B.G.Huang, Yan Liu &amp; Y.S.Huang, sp. nov. <bold>A</bold> habit <bold>B</bold> flowering branch <bold>C</bold> flower (front view) <bold>D</bold> longitudinally dissected flower (showing the inside structure) <bold>E</bold> anthers and gynostemium (lateral view) <bold>F</bold> old phase of gynostemium (vertical view) <bold>G</bold> capsule. Drawn by Wenhong Lin (<named-content xmlns:xlink="http://www.w3.org/1999/xlink" content-type="dwc:institutional_code" xlink:type="simple">IBK</named-content>).</p></caption><graphic xmlns:xlink="http://www.w3.org/1999/xlink" xlink:href="phytokeys-153-049-g001.jpg" position="float" orientation="portrait" xlink:type="simple" id="oo_432413.jpg"><uri content-type="original_file" xlink:type="simple">https://binary.pensoft.net/fig/432413</uri></graphic></fig></tp:treatment-sec><tp:treatment-sec sec-type="material" id="SECID0EJMAE"><title>Type.</title><p>China. Guangxi Zhuang Autonomous Region: Baise City, Leye County, Huaping Town, Zhongjing (Yachang Orchid National Nature Reserve), <named-content xmlns:xlink="http://www.w3.org/1999/xlink" content-type="dwc:verbatimCoordinates" xlink:type="simple"><named-content content-type="geo-json" specific-use="{&#34;type&#34;:&#34;Point&#34;,&#34;coordinates&#34;:[106.400483,24.822783]}" id="NCID0ESMAE" xlink:type="simple">24°49.367'N, 106°24.029'E</named-content></named-content>, 1341 m a.s.l., 29 July 2019, <italic>Z. C. Lu et al. 20190729YC4141</italic> (holotype: <named-content xmlns:xlink="http://www.w3.org/1999/xlink" content-type="dwc:institutional_code" xlink:type="simple">IBK</named-content>!; isotypes: <named-content xmlns:xlink="http://www.w3.org/1999/xlink" content-type="dwc:institutional_code" xlink:type="simple">IBK</named-content>!, <named-content xmlns:xlink="http://www.w3.org/1999/xlink" content-type="dwc:institutional_code" xlink:type="simple">GXMG</named-content>!).</p><fig id="F2" position="float" orientation="portrait"><object-id xmlns:xlink="http://www.w3.org/1999/xlink" content-type="doi" xlink:type="simple">10.3897/phytokeys.153.52796.figure2</object-id><object-id xmlns:xlink="http://www.w3.org/1999/xlink" content-type="arpha" xlink:type="simple">F0FCF00D-8E6D-5EBF-A5DF-67D320BD211F</object-id><label>Figure 2.</label><caption><p><italic><tp:taxon-name><tp:taxon-name-part taxon-name-part-type="genus" reg="Aristolochia">Aristolochia</tp:taxon-name-part> <tp:taxon-name-part taxon-name-part-type="species" reg="yachangensis">yachangensis</tp:taxon-name-part></tp:taxon-name></italic> B.G.Huang, Yan Liu &amp; Y.S.Huang, sp. nov. <bold>A</bold> habitat <bold>B</bold> flowering branch <bold>C</bold> flowers (front view) <bold>D</bold> flower (lateral view) <bold>E</bold> flower bud <bold>F</bold> longitudinally dissected flower (showing the inside structure) <bold>G</bold> longitudinally dissected flower (dorsal view) <bold>H</bold> old phase of gynostemium (vertical view) <bold>I</bold> old phase of anthers and gynostemium (lateral view) <bold>J</bold> ovary <bold>K</bold> young capsule <bold>L</bold> mature capsule. Photographed by Shuwan Li.</p></caption><graphic xmlns:xlink="http://www.w3.org/1999/xlink" xlink:href="phytokeys-153-049-g002.jpg" position="float" orientation="portrait" xlink:type="simple" id="oo_432414.jpg"><uri content-type="original_file" xlink:type="simple">https://binary.pensoft.net/fig/432414</uri></graphic></fig></tp:treatment-sec><tp:treatment-sec sec-type="description" id="SECID0EYOAE"><title>Description.</title><p>Shrubs climbing. Stems terete, irregularly striate, sparsely yellowish-brown pubescent or glabrous. Branchlets densely yellowish-brown pubescent. Leaf blade leathery, lanceolate to elliptic–lanceolate or linear–lanceolate, 5–15 × 1.5–3 cm, apex narrowly acuminate, base rounded or broadly cuneate, margin entire, adaxially glabrous except the pubescent midnerve and lateral veins, abaxially shallowly yellowish-brown pubescent, basal veins 3, lateral veins 5–8 pairs, conspicuous on both surfaces; petiole 1–1.5 cm long, slightly distorted, densely yellowish-brown pubescent. Cymes on old woody stems, 1–5–flowered; pedicel 1–2 cm long, pendulous, densely yellowish-brown pubescent; bracteole ovate–lanceolate, ca. 4 × 2 mm, densely yellowish-brown pubescent; perianth tube horseshoe–shaped; basal portion of tube 2–2.5 × 0.6–1 cm, shorter than the upper part, near the base of inner dark purple, densely villous, outside of tube mauve, densely yellowish-brown pubescent; upper portion of tube 2.5–3 × 0.5–0.8 cm, inner yellow, with dark purple stripes; limb subrotund–peltate, 4–6 cm in diam., yellow, with dark purple mural–like stripes, abaxially densely brown pubescent, margin shallowly 3–lobed, lobes apex mucronate; throat suborbicular, 0.5–1 cm in diam., yellow; anthers oblong, 2–4 × 1 mm, adnate to the gynostemium base, opposite to the lobes; ovary terete, ca. 1.5 × 0.3–0.5 cm, 6–angled, densely brown pubescent; gynostemium 3–lobed, margin glabrous and papillary. Capsule ellipsoid, 6–10 × 2.5–3.5 cm, 6–angled, glabrous.</p><fig id="F3" position="float" orientation="portrait"><object-id xmlns:xlink="http://www.w3.org/1999/xlink" content-type="doi" xlink:type="simple">10.3897/phytokeys.153.52796.figure3</object-id><object-id xmlns:xlink="http://www.w3.org/1999/xlink" content-type="arpha" xlink:type="simple">8B3A592D-11AD-58A1-B598-BACF3172ACF1</object-id><label>Figure 3.</label><caption><p>Holotype of <italic><tp:taxon-name><tp:taxon-name-part taxon-name-part-type="genus" reg="Aristolochia">Aristolochia</tp:taxon-name-part> <tp:taxon-name-part taxon-name-part-type="species" reg="yachangensis">yachangensis</tp:taxon-name-part></tp:taxon-name></italic> B.G.Huang, Yan Liu &amp; Y.S.Huang, sp. nov. Z. C. Lu et al. 20190729YC4141(<named-content xmlns:xlink="http://www.w3.org/1999/xlink" content-type="dwc:institutional_code" xlink:type="simple">IBK</named-content>).</p></caption><graphic xmlns:xlink="http://www.w3.org/1999/xlink" xlink:href="phytokeys-153-049-g003.jpg" position="float" orientation="portrait" xlink:type="simple" id="oo_432415.jpg"><uri content-type="original_file" xlink:type="simple">https://binary.pensoft.net/fig/432415</uri></graphic></fig></tp:treatment-sec><tp:treatment-sec sec-type="phenology" id="SECID0E1PAE"><title>Phenology.</title><p>The new species was observed flowering from March to May and fruiting from June to August.</p></tp:treatment-sec><tp:treatment-sec sec-type="etymology" id="SECID0E6PAE"><title>Etymology.</title><p>The specific epithet is derived from the type locality, Yachang Orchid National Nature Reserve, Guangxi, China. The Chinese name is given as “雅长马兜铃”.</p></tp:treatment-sec><tp:treatment-sec sec-type="distribution" id="SECID0EEQAE"><title>Distribution and habitat.</title><p>At present, <italic><tp:taxon-name><tp:taxon-name-part taxon-name-part-type="genus" reg="Aristolochia">Aristolochia</tp:taxon-name-part> <tp:taxon-name-part taxon-name-part-type="species" reg="yachangensis">yachangensis</tp:taxon-name-part></tp:taxon-name></italic> was found only in Yachang Orchid National Nature Reserve of north-western Guangxi, China. It grows on limestone hillside at an elevation of ca. 1340 m. The slope direction is to the southwest, the slope is up to 40°, the tree layer is up to 15 m tall, the canopy cover is 70%, the shrub layer cover is 80% and the herb layer cover is 45%. Its associated species include <italic><tp:taxon-name><tp:taxon-name-part taxon-name-part-type="genus" reg="Quercus">Quercus</tp:taxon-name-part> <tp:taxon-name-part taxon-name-part-type="species" reg="variabilis">variabilis</tp:taxon-name-part></tp:taxon-name></italic> Blume (<tp:taxon-name><tp:taxon-name-part taxon-name-part-type="family">Fagaceae</tp:taxon-name-part></tp:taxon-name>), <italic><tp:taxon-name><tp:taxon-name-part taxon-name-part-type="genus" reg="Celtis">Celtis</tp:taxon-name-part> <tp:taxon-name-part taxon-name-part-type="species" reg="sinensis">sinensis</tp:taxon-name-part></tp:taxon-name></italic> Pers. (<tp:taxon-name><tp:taxon-name-part taxon-name-part-type="family">Ulmaceae</tp:taxon-name-part></tp:taxon-name>), <italic><tp:taxon-name><tp:taxon-name-part taxon-name-part-type="genus" reg="Platycarya">Platycarya</tp:taxon-name-part> <tp:taxon-name-part taxon-name-part-type="species" reg="longipes">longipes</tp:taxon-name-part></tp:taxon-name></italic> Wu (<tp:taxon-name><tp:taxon-name-part taxon-name-part-type="family">Juglandaceae</tp:taxon-name-part></tp:taxon-name>), <italic><tp:taxon-name><tp:taxon-name-part taxon-name-part-type="genus" reg="Toxicodendron">Toxicodendron</tp:taxon-name-part> <tp:taxon-name-part taxon-name-part-type="species" reg="succedaneum">succedaneum</tp:taxon-name-part></tp:taxon-name></italic> (L.) Kuntze (<tp:taxon-name><tp:taxon-name-part taxon-name-part-type="family">Anacardiaceae</tp:taxon-name-part></tp:taxon-name>), <italic><tp:taxon-name><tp:taxon-name-part taxon-name-part-type="genus" reg="Yua">Yua</tp:taxon-name-part> <tp:taxon-name-part taxon-name-part-type="species" reg="thomsonii">thomsonii</tp:taxon-name-part></tp:taxon-name></italic> (Laws.) C.L.Li (<tp:taxon-name><tp:taxon-name-part taxon-name-part-type="family">Vitaceae</tp:taxon-name-part></tp:taxon-name>), <tp:taxon-name><tp:taxon-name-part taxon-name-part-type="genus" reg="Pteridium">Pteridium</tp:taxon-name-part> <tp:taxon-name-part taxon-name-part-type="species" reg="aquilinum">aquilinum</tp:taxon-name-part></tp:taxon-name> (L.) Kuhn var. <tp:taxon-name><tp:taxon-name-part taxon-name-part-type="genus" reg="Pteridium"/><tp:taxon-name-part taxon-name-part-type="species" reg="latiusculum">latiusculum</tp:taxon-name-part></tp:taxon-name> (Desv.) Underw. ex A.Heller (<tp:taxon-name><tp:taxon-name-part taxon-name-part-type="family">Pteridiaceae</tp:taxon-name-part></tp:taxon-name>), <italic><tp:taxon-name><tp:taxon-name-part taxon-name-part-type="genus" reg="Miscanthus">Miscanthus</tp:taxon-name-part> <tp:taxon-name-part taxon-name-part-type="species" reg="sinensis">sinensis</tp:taxon-name-part></tp:taxon-name></italic> Andersson (<tp:taxon-name><tp:taxon-name-part taxon-name-part-type="family">Gramineae</tp:taxon-name-part></tp:taxon-name>) etc.</p><fig id="F4" position="float" orientation="portrait"><object-id xmlns:xlink="http://www.w3.org/1999/xlink" content-type="doi" xlink:type="simple">10.3897/phytokeys.153.52796.figure4</object-id><object-id xmlns:xlink="http://www.w3.org/1999/xlink" content-type="arpha" xlink:type="simple">9F158C40-1A2E-5788-BC5C-57069BC68FF6</object-id><label>Figure 4.</label><caption><p><bold>A–D</bold><italic><tp:taxon-name><tp:taxon-name-part taxon-name-part-type="genus" reg="Aristolochia">Aristolochia</tp:taxon-name-part> <tp:taxon-name-part taxon-name-part-type="species" reg="yachangensis">yachangensis</tp:taxon-name-part></tp:taxon-name></italic> B.G.Huang, Yan Liu &amp; Y.S.Huang, sp. nov. <bold>A</bold> habitat <bold>B</bold> inflorescence and flowers (lateral view) <bold>C</bold> flower (front view) <bold>D</bold> anthers and gynostemium <bold>E–H</bold><italic><tp:taxon-name><tp:taxon-name-part taxon-name-part-type="genus" reg="Aristolochia">A.</tp:taxon-name-part> <tp:taxon-name-part taxon-name-part-type="species" reg="championii">championii</tp:taxon-name-part></tp:taxon-name></italic> Merr. et Chun: <bold>E</bold> habitat <bold>F</bold> inflorescence and flower (front view) <bold>G</bold> flower (lateral view) <bold>H</bold> anthers and gynostemium <bold>I–L</bold><italic><tp:taxon-name><tp:taxon-name-part taxon-name-part-type="genus" reg="Aristolochia">A.</tp:taxon-name-part> <tp:taxon-name-part taxon-name-part-type="species" reg="fangchi">fangchi</tp:taxon-name-part></tp:taxon-name></italic> Y. C. Wu ex L. D. Chow et S. M. Hwang: <bold>I</bold> habitat <bold>J</bold> inflorescence and flower (lateral view) <bold>K</bold> flower (front view) <bold>L</bold> anthers and gynostemium <bold>M–P</bold><italic><tp:taxon-name><tp:taxon-name-part taxon-name-part-type="genus" reg="Aristolochia">A.</tp:taxon-name-part> <tp:taxon-name-part taxon-name-part-type="species" reg="petelotii">petelotii</tp:taxon-name-part></tp:taxon-name></italic> O. C. Schmidt: <bold>M</bold> habitat <bold>N</bold> inflorescence and flower (lateral view) <bold>O</bold> flower (front view) <bold>P</bold> anthers and gynostemium. Illustration by Wenhong Lin (based on the illustrations from Flora Reipublicae Popularis Sinicae).</p></caption><graphic xmlns:xlink="http://www.w3.org/1999/xlink" xlink:href="phytokeys-153-049-g004.jpg" position="float" orientation="portrait" xlink:type="simple" id="oo_432416.jpg"><uri content-type="original_file" xlink:type="simple">https://binary.pensoft.net/fig/432416</uri></graphic></fig></tp:treatment-sec><tp:treatment-sec sec-type="conservation status" id="SECID0ESXAE"><title>Conservation status.</title><p>Thus far, <italic><tp:taxon-name><tp:taxon-name-part taxon-name-part-type="genus" reg="Aristolochia">Aristolochia</tp:taxon-name-part> <tp:taxon-name-part taxon-name-part-type="species" reg="yachangensis">yachangensis</tp:taxon-name-part></tp:taxon-name></italic> has been found only from the type locality. The only subpopulation is located within a protected region and has seven individuals, including two mature ones. Based on the present study, its Extent of Occurrence (<abbrev xmlns:xlink="http://www.w3.org/1999/xlink" xlink:title="Extent of Occurrence" id="ABBRID0EDYAE" xlink:type="simple">EOO</abbrev>) is less than 100 km<sup>2</sup> and the known Area of Occupancy (<abbrev xmlns:xlink="http://www.w3.org/1999/xlink" xlink:title="Area of Occupancy" id="ABBRID0EJYAE" xlink:type="simple">AOO</abbrev>) is less than 0.5 km<sup>2</sup>. According to Guidelines for Using the IUCN Red List Categories and Criteria (IUCN Standards and Petitions Committee 2019), <italic><tp:taxon-name><tp:taxon-name-part taxon-name-part-type="genus" reg="Aristolochia">A.</tp:taxon-name-part> <tp:taxon-name-part taxon-name-part-type="species" reg="yachangensis">yachangensis</tp:taxon-name-part></tp:taxon-name></italic> should be given a Vulnerable (<abbrev xmlns:xlink="http://www.w3.org/1999/xlink" xlink:title="Vulnerable" id="ABBRID0E1YAE" xlink:type="simple">VU</abbrev>) status, based on the criteria D2 of IUCN. As a newly-found species, however, it is probable that more subpopulations of <italic><tp:taxon-name><tp:taxon-name-part taxon-name-part-type="genus" reg="Aristolochia">A.</tp:taxon-name-part> <tp:taxon-name-part taxon-name-part-type="species" reg="yachangensis">yachangensis</tp:taxon-name-part></tp:taxon-name></italic> could be found in similar habitats of limestone areas of north-western Guangxi and southern Guizhou, China in the future.</p></tp:treatment-sec><tp:treatment-sec sec-type="material" id="SECID0EJZAE"><title>Additional specimens examined (paratypes).</title><p>China. Guangxi Zhuang Autonomous Region: Baise City, Leye County, Huaping Town, Zhongjing (Yachang Orchid National Nature Reserve), <named-content xmlns:xlink="http://www.w3.org/1999/xlink" content-type="dwc:verbatimCoordinates" xlink:type="simple"><named-content content-type="geo-json" specific-use="{&#34;type&#34;:&#34;Point&#34;,&#34;coordinates&#34;:[106.400483,24.822783]}" id="NCID0ESZAE" xlink:type="simple">24°49.367'N, 106°24.029'E</named-content></named-content>, 1341 m a.s.l., 21 April 2019, <italic>Y. J. Luo &amp; S. W. Li 20190421001</italic> (<named-content xmlns:xlink="http://www.w3.org/1999/xlink" content-type="dwc:institutional_code" xlink:type="simple">IBK</named-content>); the same location, 17 May 2019, <italic>Y. J. Luo et al. YC4439</italic> (<named-content xmlns:xlink="http://www.w3.org/1999/xlink" content-type="dwc:institutional_code" xlink:type="simple">IBK</named-content>).</p></tp:treatment-sec></tp:taxon-treatment>
